# Supplementary material for: 5mC DNA methylation modification-mediated regulation in tissue functional differentiation and important flavor substance synthesis of tea plant (Camellia sinensis L.)
Source: Hortic Res. 2023 Jun 13;10(8):uhad126. doi: 10.1093/hr/uhad126 (PMC10407603; doi:10.1093/hr/uhad126)
Supplement: Web_Material_uhad126 [file web_material_uhad126.zip]

Archive with 2 entries (2 files):
- Fig S.docx
- Table S.xlsx
