# Supplementary material for: 5mC DNA methylation modification-mediated regulation in tissue functional differentiation and important flavor substance synthesis of tea plant (Camellia sinensis L.)
Source: Hortic Res. 2023 Jun 13;10(8):uhad126. doi: 10.1093/hr/uhad126 (PMC10407603; doi:10.1093/hr/uhad126)
Supplement: Web_Material_uhad126 [file web_material_uhad126.zip › Table S.xlsx]

## Sheet: Table S1
GO annotation results of tissue conserved methylation genes
GO_Name	GO_ID	P_value	Group
protein metabolic process	GO:0019538	0.0133711	Conserved CG hyper
cellular component organization	GO:0016043	0.0439268	Conserved CG hyper
biosynthetic process	GO:0009058	0.0002928	Conserved CG hypo
cell differentiation	GO:0030154	0.0424438	Conserved CG hypo
tropism	GO:0009606	0.0427786	Conserved CG hypo
secondary metabolic process	GO:0019748	0.0032642	Conserved CHG hyper
DNA metabolic process	GO:0006259	0.0051152	Conserved CHG hyper
protein metabolic process	GO:0019538	0.0065894	Conserved CHG hyper
nucleobase-containing compound metabolic process	GO:0006139	3.444e-05	Conserved CHG hypo
cellular component organization	GO:0016043	0.0005554	Conserved CHG hypo
circadian rhythm	GO:0007623	0.0009062	Conserved CHG hypo
cell differentiation	GO:0030154	0.0083797	Conserved CHG hypo
epigenetic regulation of gene expression	GO:0040029	0.0322057	Conserved CHG hypo

## Sheet: Table S2
Statistical results of whole-genome bisulfite sequencing data
Samples	Num reads	Num Bases
Tea leaf-1	611386660	91707999000
Tea leaf-2	605726160	90858924000
Tea leaf-3	615651262	92347689300
Withered tea leaf-1	609432826	91414923900
Withered tea leaf-2	602033072	90304960800
Withered tea leaf-3	611196202	91679430300
Turnovered tea leaf-1	599888224	89983233600
Turnovered tea leaf-2	622034438	93305165700
Turnovered tea leaf-3	594488464	89173269600

## Sheet: Table S3
The gene expression levels of DNA methylase and demethylase genes
	ID	Name	tea leaf-1	tea leaf-2	tea leaf-3	withered leaf-1	withered leaf-2	withered leaf-3	turnovered leaf-1	turnovered leaf-2	turnovered leaf-3
methylase	CsTGY01G0002910	CsCMT3.1	0.2	0.19	0.42	0.75	0.56	1.23	2.05	1.37	1.2
	CsTGY13G0001518	CsCMT3.2	0.47	0.92	0.67	0.89	0.61	0.63	0.07	0.1	0.06
	CsTGY07G0000823	CsCMT3.3	1.52	1.19	1.1	3.75	3.69	4.01	0.08	0.15	0.16
	CsTGY07G0002380	CsCMT2.1	2.64	2.96	2.77	2.66	2.39	2.24	0.65	0.32	0.55
	CsTGY12G0001428	CsCMT2.2	0.53	0.37	0.5	0.28	0.18	0.2	0	0	0.03
	CsTGY14G0000799	CsCMT2.3	1.58	1.33	1.51	0.96	1.05	0.93	0.11	0.12	0.05
	CsTGY03G0000899	CsMET1	0.26	0.3	0.26	0.31	0.37	0.31	0.32	0.31	0.38
	CsTGY03G0000900	CsMET2	0	0	0	0	0	0	0	0	0
	CsTGY13G0002325	CsMET3	0.02	0.04	0.02	0.03	0.02	0.03	0.09	0.11	0.07
	CsTGY12G0000698	CsDNMT2.1	0	0.03	0	0.02	0.02	0.03	0.26	0.22	0.31
	CsTGY14G0000369	CsDNMT2.2	4.22	3.98	4.3	3.95	4.58	3.62	3.19	2.93	3.54
	CsTGY02G0000162	CsDRM1	9.07	9.27	9.48	10.75	10.74	9.32	15.36	15.93	15.48
	CsTGY05G0002797	CsDRM2	2.94	2.64	2.76	1.69	1.41	1.9	2.15	2.09	2.12
demethylase	CsTGY07G0001761	CsDME2	1.53	1.62	1.5	1.89	1.9	1.99	0.92	1.04	1.02
	CsTGY04G0002769	CsROS1.1	6.27	6.21	6.34	4.9	4.78	4.78	6.57	7.05	7.34
	CsTGY10G0001174	CsROS1.2	3.12	3.36	3.14	3	2.94	3.15	3.85	3.61	3.67
	CsTGY11G0000710	CsDML2/3	0.85	0.73	0.75	0.91	0.87	0.99	0.34	0.35	0.41

## Sheet: Table S4
The primers of important metabolite-related genes in the qRT-PCR experiment
Genes	Names of Primers	Sequences
ACTIN2	ACTIN2-F	AGCACTTGCACCAAGCAGCATG
	ACTIN2-R	ACGATTCCTGGACCTGCCTCATC
GAPDH	GAPDH-F	TTGGCATCGTTGAGGGTCT
	GAPDH-R	CAGTGGGAACACGGAAAGC
chalcone isomerase	CsTGY01G0000912-F	TCCCCAGCAATCACTCCCC
	CsTGY01G0000912-R	GGCTTGGTGGTTGTGACCTGAG
coumaroyl-CoA	CsTGY02G0002664-F	ATGGTGAAACCAACCAAGGAAAC
	CsTGY02G0002664-R	CATGAGTTATGGCAAGGAACTGA
flavonol synthase	CsTGY04G0001433-F	ATGGACAGCATACCAGCCGAG
	CsTGY04G0001433-R	CACCTGGAATATCCCCCACTC
coumaroyl-CoA	CsTGY13G0000351-F	GCTAGAGAAACCATCAAGCCATC
	CsTGY13G0000351-R	AAAGCCACTGGTATGTATTGAAGTG
AFS1	CsTGY08G0000372-F	CAAGCCAAACATTTGGAAATATGAC
	CsTGY08G0000372-R	CCATGAACATGCACATAACTTCCTC
NES1	CsTGY08G0001699-F	CTTTAGTTTCCAACCCCTCAATACA
	CsTGY08G0001699-R	TCCTTCAATTTTTGTTCATGCTTTA
CaAlaDC	CsTGY04G0001091-F	CGGAGCCTGATGTGGACGAT
	CsTGY04G0001091-R	CGCTAGAGGACCATAATCCAAGTC
TS/GS	CsTGY04G0002831-F	TTTGCAGAGCTGAGAGAAGTAGTGG
	CsTGY04G0002831-R	CATTGGAGGAAAGGAAGAGTGGA
